# Supplementary material for: Discovery of new methylation markers to improve screening for cervical intraepithelial neoplasia grade 2/3
Source: Clin Epigenetics. 2016 Mar 9;8:29. doi: 10.1186/s13148-016-0196-3 (PMC4784352; doi:10.1186/s13148-016-0196-3)
Supplement: Additional file 1: Table S1. — Identified DMR’s with sensitivity and specificity ranked on the sum of both. (XLSX 21 kb) [file 13148_2016_196_MOESM1_ESM.xlsx]

## Sheet: Blad1
Supplemental Table 1: Identified DMR's with sensitivity and specificity ranked on the sum of both.
Rank	Region ID	Ensemble Gene ID	Gene name	Chromosome	Promoter/exon	Size region	Nr normals unmethylated	Nr CIN2/3 methylated	Sum unmeth normals and meth CIN2/3
1	7534754	ENSG00000152467	ZSCAN1	19	Promoter	195	19	9	28
2	7180524	ENSG00000118946	PCDH17	13	Promoter	133	19	8	27
3	7595284	ENSG00000117069	ST6GALNAC5	1	Exon2	180	19	8	27
4	7721996	ENSG00000159212	CLIC6	21	Promoter (Exon1)	123	20	6	26
5	7802984	ENSG00000259439	RP11-89K21.1.1	2	Exon2	262	17	9	26
6	8386972	ENSG00000159712	ANKRD18CP	9	Promoter (Exon1)	412	17	9	26
7	6998395	ENSG00000075891	PAX2	10	Exon12	142	20	5	25
8	8060049	ENSG00000113361	CDH6	5	Promoter	139	20	5	25
9	7006375	ENSG00000151892	GFRA1	10	Promoter (Exon1)	313	19	6	25
10	8050044	ENSG00000170549	IRX1	5	Promoter	171	19	6	25
11	8099299	ENSG00000091010	POU4F3	5	Promoter	270	18	7	25
12	8293851	ENSG00000136574	GATA4	8	Exon2	264	18	7	25
13	6962285	ENSG00000150051	MKX	10	Promoter	436	17	8	25
14	6998393	ENSG00000075891	PAX2	10	Exon5	427	17	8	25
15	7992660	ENSG00000185774	KCNIP4	4	Promoter (Exon1)	305	17	8	25
16	7594866	ENSG00000162624	LHX8	1	Exon2	443	16	9	25
17	7610478	ENSG00000227193	RP11-43A17.4.1	1	Promoter (Exon1)	245	15	10	25
18	6998398	ENSG00000075891	PAX2	10	Exon12	197	19	5	24
19	7019754	ENSG00000151640	DPYSL4	10	Promoter (Exon1)	246	19	5	24
20	7037878	ENSG00000184937	WT1	11	Promoter	198	19	5	24
21	8000998	ENSG00000151834	GABRA2	4	Promoter (Exon1)	151	19	5	24
22	7319687	ENSG00000006116	CACNG3	16	Promoter (Exon1)	70	18	6	24
23	8021385	ENSG00000050730	TNIP3	4	Exon4	126	18	6	24
24	8323242	ENSG00000091656	ZFHX4	8	Promoter	282	18	6	24
25	6998396	ENSG00000075891	PAX2	10	Exon12	386	17	7	24
26	7256161	ENSG00000159248	GJD2	15	Promoter	527	17	7	24
27	7633581	ENSG00000234473	RP11-101E13.1.1	1	Exon1	1	17	7	24
28	8070077	ENSG00000186479	RGS7BP	5	Promoter	339	17	7	24
29	8173181	ENSG00000146352	CLVS2	6	Promoter	223	17	7	24
30	8371278	ENSG00000181778	C9ORF71	9	Exon2	41	17	7	24
31	7186432	ENSG00000178235	SLITRK1	13	Exon1	402	15	9	24
32	8036518	ENSG00000174473	GALNTL6	4	Promoter	325	15	9	24
33	8444752	ENSG00000179083	FAM133A	X	Promoter	264	15	9	24
34	7144043	ENSG00000135111	TBX3	12	Exon2	120	16	8	24
35	7198746	ENSG00000182968	SOX1	13	Promoter	432	16	8	24
36	7650220	ENSG00000233384	RP11-100E13.1.1	1	Promoter	138	16	8	24
37	7530232	ENSG00000105605	CACNG7	19	Exon6	343	15	8	23
38	7531604	ENSG00000131037	EPS8L1	19	Exon3	364	15	8	23
39	7533332	ENSG00000131848	ZSCAN5A	19	Promoter (Exon1)	400	15	8	23
40	8389207	ENSG00000198785	GRIN3A	9	Promoter (Exon1)	372	15	8	23
41	7035376	ENSG00000165970	SLC6A5	11	Promoter	422	16	7	23
42	7262409	ENSG00000138606	SHF	15	Exon2	272	16	7	23
43	7614837	ENSG00000159450	TCHH	1	Exon2	160	16	7	23
44	7733864	ENSG00000142173	COL6A2	21	Exon1	317	16	7	23
45	7939583	ENSG00000185565	LSAMP	3	Promoter (Exon1)	273	16	7	23
46	8006035	ENSG00000145242	EPHA5	4	Exon1	260	16	7	23
47	8028522	ENSG00000151615	POU4F2	4	Promoter (Exon1)	443	16	7	23
48	8153679	ENSG00000008196	TFAP2B	6	Exon5	213	16	7	23
49	8299826	ENSG00000134020	PEBP4	8	Promoter	55	16	7	23
50	7037882	ENSG00000183242	WT1-AS	11	Exon2	195	18	5	23
51	7319688	ENSG00000006116	CACNG3	16	Promoter (Exon1)	206	18	5	23
52	8420025	ENSG00000101825	MXRA5	X	Promoter (Exon1)	166	18	5	23
53	7015183	ENSG00000186766	FOXI2	10	Promoter	371	17	6	23
54	7198756	ENSG00000182968	SOX1	13	Exon1	108	17	6	23
55	7500952	ENSG00000196109	ZNF676	19	Promoter (Exon1)	299	17	6	23
56	7534399	ENSG00000179909	ZNF154	19	Promoter	168	17	6	23
57	7795180	ENSG00000171094	ALK	2	Exon1	451	17	6	23
58	7853759	ENSG00000184611	KCNH7	2	Promoter	240	17	6	23
59	7932344	ENSG00000175161	CADM2	3	Promoter (Exon1)	159	17	6	23
60	7954401	ENSG00000174963	ZIC4	3	Exon2	331	17	6	23
61	8220882	ENSG00000155849	ELMO1	7	Promoter (Exon1)	229	17	6	23
62	8300584	ENSG00000180053	NKX2-6	8	Promoter	198	17	6	23
63	8308835	ENSG00000165061	ZMAT4	8	Promoter (Exon1)	239	17	6	23
64	8354231	ENSG00000160973	FOXH1	8	Promoter (Exon1)	42	17	6	23
65	6997382	ENSG00000119919	NKX2-3	10	Exon2	468	15	7	22
66	7209496	ENSG00000139874	SSTR1	14	Exon3	224	15	7	22
67	7300000	ENSG00000007516	BAIAP3	16	Promoter	425	15	7	22
68	7488800	ENSG00000198429	ZNF69	19	Promoter	181	15	7	22
69	7949963	ENSG00000073711	PPP2R3A	3	Exon3	1	15	7	22
70	7950795	ENSG00000239513	RP11-2A4.3.1	3	Promoter (Exon1)	554	15	7	22
71	8031815	ENSG00000185149	NPY2R	4	Promoter (Exon1)	512	15	7	22
72	8095341	ENSG00000199545	RN5S195	5	Promoter	192	15	7	22
73	8144463	ENSG00000243166	AL033519.1	6	Promoter	1	15	7	22
74	8161319	ENSG00000065609	SNAP91	6	Promoter (Exon1)	466	15	7	22
75	8161598	ENSG00000112837	TBX18	6	Promoter (Exon1)	569	15	7	22
76	8315432	ENSG00000164736	SOX17	8	Promoter (Exon1)	137	15	7	22
77	8369935	ENSG00000241536	RP11-381G8.1.1	9	Promoter	160	15	7	22
78	8444558	ENSG00000102290	PCDH11X	X	Exon6	1	15	7	22
79	6973216	ENSG00000165606	DRGX	10	Promoter	516	16	6	22
80	7168291	ENSG00000139515	PDX1	13	Exon2	259	16	6	22
81	7216677	ENSG00000179008	C14orf39	14	Promoter (Exon1)	288	16	6	22
82	7558688	ENSG00000158816	VWA5B1	1	Exon14	16	16	6	22
83	7721995	ENSG00000159212	CLIC6	21	Promoter (Exon1)	143	16	6	22
84	7739980	ENSG00000183506	PI4KAP2	22	Exon2	144	16	6	22
85	8136141	ENSG00000152954	NRSN1	6	Promoter (Exon1)	147	16	6	22
86	8166500	ENSG00000203809	C6orf220	6	Promoter	206	16	6	22
87	8209902	ENSG00000005108	THSD7A	7	Promoter	229	16	6	22
88	8355044	ENSG00000170122	FOXD4	9	Exon1	384	16	6	22
89	7051745	ENSG00000182450	KCNK4	11	Exon7	388	17	5	22
90	7096188	ENSG00000151079	KCNA6	12	Exon1	207	17	5	22
91	7135359	ENSG00000179088	C12orf42	12	Promoter (Exon1)	257	17	5	22
92	7172465	ENSG00000180440	SERTM1	13	Promoter	548	17	5	22
93	7216685	ENSG00000184302	SIX6	14	Promoter	226	17	5	22
94	7255970	ENSG00000182117	NOP10	15	Promoter	1	17	5	22
95	7399713	ENSG00000214425	AC091132.1	17	Exon5	1	17	5	22
96	7429544	ENSG00000173894	CBX2	17	Promoter	219	17	5	22
97	7528453	ENSG00000258405	ZNF578	19	Promoter	132	17	5	22
98	7582721	ENSG00000079277	MKNK1	1	Exon1	1	17	5	22
99	7584213	ENSG00000142700	DMRTA2	1	Promoter	203	17	5	22
100	7769721	ENSG00000219438	FAM19A5	22	Exon1	307	17	5	22
101	7810978	ENSG00000115507	OTX1	2	Exon5	198	17	5	22
102	7848584	ENSG00000214064	AC064865.2.1	2	Promoter (Exon1)	1	17	5	22
103	7858997	ENSG00000128714	HOXD13	2	Promoter	135	17	5	22
104	8017441	ENSG00000155011	DKK2	4	Promoter (Exon1)	272	17	5	22
105	8136976	ENSG00000079689	SCGN	6	Promoter (Exon1)	312	17	5	22
106	8169072	ENSG00000135596	MICAL1	6	Exon2	1	17	5	22
107	8318803	ENSG00000180828	BHLHE22	8	Exon1	461	17	5	22
108	7031638	ENSG00000197702	PARVA	11	Promoter	138	15	6	21
109	7150264	ENSG00000212694	AC084018.1.1	12	Exon1	111	15	6	21
110	7251344	ENSG00000182256	GABRG3	15	Promoter (Exon1)	423	15	6	21
111	7255084	ENSG00000166923	GREM1	15	Promoter (Exon1)	426	15	6	21
112	7255394	ENSG00000198838	RYR3	15	Promoter	378	15	6	21
113	7489068	ENSG00000213297	ZNF625	19	Exon3	1	15	6	21
114	7589242	ENSG00000173406	DAB1	1	Exon1	426	15	6	21
115	7602550	ENSG00000232825	RP5-896L10.1.1	1	Promoter	227	15	6	21
116	7613795	ENSG00000143409	FAM63A	1	Exon4	36	15	6	21
117	7689874	ENSG00000101438	SLC32A1	20	Exon2	191	15	6	21
118	7720644	ENSG00000184221	OLIG1	21	Exon1	308	15	6	21
119	7778034	ENSG00000176887	SOX11	2	Exon1	121	15	6	21
120	7843418	ENSG00000223349	AC140481.4.1	2	Promoter (Exon1)	354	15	6	21
121	7851097	ENSG00000144278	GALNT13	2	Promoter	179	15	6	21
122	7870465	ENSG00000144407	PTH2R	2	Exon1	337	15	6	21
123	7946628	ENSG00000114656	KIAA1257	3	Promoter	101	15	6	21
124	8024629	ENSG00000138650	PCDH10	4	Promoter	227	15	6	21
125	8218592	ENSG00000105778	AVL9	7	Exon15	63	15	6	21
126	8334444	ENSG00000147655	RSPO2	8	Exon2	402	15	6	21
127	6973214	ENSG00000165606	DRGX	10	Promoter	253	16	5	21
128	6998512	ENSG00000095539	SEMA4G	10	Promoter (Exon1)	1	16	5	21
129	7035410	ENSG00000165973	NELL1	11	Promoter	115	16	5	21
130	7216686	ENSG00000184302	SIX6	14	Promoter	218	16	5	21
131	7473720	ENSG00000205922	ONECUT3	19	Exon1	506	16	5	21
132	7584206	ENSG00000142700	DMRTA2	1	Exon1	208	16	5	21
133	7619450	ENSG00000253831	ETV3L	1	Exon4	55	16	5	21
134	7645452	ENSG00000230461	RP11-478J18.1.1	1	Exon2	291	16	5	21
135	7681392	ENSG00000101003	GINS1	20	Exon7	80	16	5	21
136	7893422	ENSG00000144619	CNTN4	3	Promoter	406	16	5	21
137	7946826	ENSG00000172780	RAB43	3	Exon6	7	16	5	21
138	8054394	ENSG00000169862	CTNND2	5	Promoter (Exon1)	321	16	5	21
139	8096965	ENSG00000253837	PCDHGA11	5	Exon1	233	16	5	21
140	8165363	ENSG00000228439	RP1_199J3.3.1	6	Promoter	160	16	5	21
141	8237177	ENSG00000185274	WBSCR17	7	Promoter	323	16	5	21
142	8252950	ENSG00000232301	RP11-132A1.3.1	7	Promoter (Exon1)	494	16	5	21
143	8300582	ENSG00000180053	NKX2-6	8	Promoter	217	16	5	21
144	8411390	ENSG00000148288	GBGT1	9	Promoter	201	16	5	21
145	6999108	ENSG00000107829	FBXW4	10	Exon1	100	15	5	20
146	6999851	ENSG00000059915	PSD	10	Exon1	325	15	5	20
147	7028932	ENSG00000166402	TUB	11	Exon7	120	15	5	20
148	7096257	ENSG00000111262	KCNA1	12	Promoter (Exon1)	338	15	5	20
149	7101957	ENSG00000150086	GRIN2B	12	Promoter	405	15	5	20
150	7209031	ENSG00000136352	NKX2-1	14	Promoter	137	15	5	20
151	7223639	ENSG00000165861	ZFYVE1	14	Promoter	63	15	5	20
152	7327883	ENSG00000140795	MYLK3	16	Promoter	99	15	5	20
153	7394459	ENSG00000171446	KRT27	17	Exon6	1	15	5	20
154	7398204	ENSG00000108309	RUNDC3A	17	Exon6	314	15	5	20
155	7528533	ENSG00000198482	ZNF808	19	Exon1	419	15	5	20
156	7552927	ENSG00000189337	KAZN	1	Exon8	34	15	5	20
157	7614845	ENSG00000159450	TCHH	1	Exon2	330	15	5	20
158	7621232	ENSG00000158882	TOMM40L	1	Exon1	140	15	5	20
159	7692820	ENSG00000124194	GDAP1L1	20	Promoter (Exon1)	374	15	5	20
160	7762360	ENSG00000100304	TTLL12	22	Promoter	134	15	5	20
161	7825980	ENSG00000144191	CNGA3	2	Promoter	170	15	5	20
162	8000034	ENSG00000109132	PHOX2B	4	Promoter	221	15	5	20
163	8018500	ENSG00000170522	ELOVL6	4	Exon5	27	15	5	20
164	8022574	ENSG00000196159	FAT4	4	Exon1	369	15	5	20
165	8031643	ENSG00000197410	DCHS2	4	Exon1	62	15	5	20
166	8096823	ENSG00000113248	PCDHB15	5	Promoter (Exon1)	233	15	5	20
167	8147247	ENSG00000124721	DNAH8	6	Promoter	224	15	5	20
168	8148415	ENSG00000124701	APOBEC2	6	Promoter	50	15	5	20
169	8199655	ENSG00000164828	SUN1	7	Exon1	190	15	5	20
170	8247593	ENSG00000127995	CASD1	7	Exon1	1	15	5	20
171	8287434	ENSG00000198010	DLGAP2	8	Exon12	391	15	5	20
172	8292161	ENSG00000253230	RP11-403C10.2.1	8	Promoter	135	15	5	20
173	8293849	ENSG00000136574	GATA4	8	Exon2	179	15	5	20
174	8301460	ENSG00000221818	EBF2	8	Promoter (Exon1)	186	15	5	20
175	8413181	ENSG00000223729	RP11-145E17.2.1	9	Exon2	379	15	5	20
176	8430345	ENSG00000223723	BX842568.2.1	X	Promoter	7	15	5	20
